# Supplementary material for: Factors associated with the differential distribution of cetaceans linked with deep habitats in the Western Mediterranean Sea
Source: Sci Rep. 2022 Jul 28;12:12918. doi: 10.1038/s41598-022-14369-6 (PMC9334643; doi:10.1038/s41598-022-14369-6)
Supplement: Supplementary file 1 — Supplementary Information. [file 41598_2022_14369_MOESM1_ESM.xlsx]

## Sheet: Hoja1
ID	Nombre	Año	Mes	Estación	Latitud grados	Longitud grados
0	Cachalote	1993	12	3	39.0667	1.2917
1	Otros cetáceos	1995	2	4	36.676	-4.24
2	Otros cetáceos	1995	4	1	38.9917	1.6917
3	Otros cetáceos	1995	4	1	39.3307	3.4678
4	Calderón gris	1995	4	1	38.5	1.083
5	Otros cetáceos	1995	4	1	39.3867	2.7538
6	Otros cetáceos	1995	4	1	39.383	1.933
7	Otros cetáceos	1995	5	1	37.1863	-1.713
8	Otros cetáceos	1995	5	1	36.6472	-4.0547
9	Otros cetáceos	1995	5	1	36.6842	-4.394
10	Otros cetáceos	1995	5	1	36.4983	-3.1183
11	Otros cetáceos	1995	5	1	36.6683	-3.1517
12	Otros cetáceos	1995	5	1	38.55	0.633
13	Otros cetáceos	1995	5	1	37.833	0.45
14	Otros cetáceos	1995	5	1	36.569	-4.541
15	Otros cetáceos	1995	5	1	37.8417	0.51
16	Otros cetáceos	1995	5	1	36.0868	-3.1037
17	Otros cetáceos	1995	5	1	36.0912	-3.3
18	Otros cetáceos	1995	5	1	37.5333	0.0666
19	Otros cetáceos	1995	6	2	39.5	2.6167
20	Otros cetáceos	1995	6	2	38.0167	0.0833
21	Otros cetáceos	1995	6	2	36.46	-4.76
22	Otros cetáceos	1995	6	2	38.4	0.6333
23	Otros cetáceos	1995	7	2	36.6183	-4.2542
24	Otros cetáceos	1995	7	2	36.3517	-4.7417
25	Otros cetáceos	1995	7	2	39.3167	0.15
26	Otros cetáceos	1995	7	2	36.5948	-3.6068
27	Calderón gris	1995	7	2	39.0667	1.8333
28	Otros cetáceos	1995	7	2	39.4833	0.35
29	Calderón gris	1995	7	2	39.4333	0.65
30	Cachalote	1995	7	2	41.9517	3.9234
31	Otros cetáceos	1995	7	2	41.9408	3.9365
32	Otros cetáceos	1995	7	2	42.5598	5.3009
33	Otros cetáceos	1995	7	2	42.7759	5.3891
34	Otros cetáceos	1995	7	2	37.75	-0.0667
35	Otros cetáceos	1995	7	2	37.75	-0.0667
36	Otros cetáceos	1995	7	2	42.8667	5.4833
37	Cachalote	1995	7	2	41.9399	3.4177
38	Otros cetáceos	1995	7	2	41.9399	3.4177
39	Otros cetáceos	1995	7	2	41.9399	3.4177
40	Cachalote	1995	7	2	37.4333	-0.2333
41	Otros cetáceos	1995	7	2	37.4333	-0.1333
42	Cachalote	1995	7	2	37.4333	0.2333
43	Otros cetáceos	1995	7	2	37.3833	-0.1333
44	Otros cetáceos	1995	7	2	38.4666	0.65
45	Otros cetáceos	1995	7	2	41.9581	3.8828
46	Otros cetáceos	1995	7	2	42.2689	4.244
47	Otros cetáceos	1995	8	2	42.4763	4.3655
48	Otros cetáceos	1995	8	2	42.6242	4.4448
49	Calderón gris	1995	8	2	39.85	0.9
50	Otros cetáceos	1995	8	2	42.7	4.6333
51	Cachalote	1995	8	2	42.6881	4.6658
52	Otros cetáceos	1995	8	2	42.7667	5.0667
53	Otros cetáceos	1995	8	2	42.8026	5.1091
54	Otros cetáceos	1995	8	2	42.7424	4.9377
55	Cachalote	1995	8	2	42.7833	5.1
56	Otros cetáceos	1995	8	2	42.7833	5.1
57	Otros cetáceos	1995	8	2	42.5	5.7
58	Otros cetáceos	1995	8	2	42.8333	5.5
59	Otros cetáceos	1995	8	2	42.8167	5.5
60	Otros cetáceos	1995	8	2	42.6167	5.6333
61	Otros cetáceos	1995	8	2	42.6	5.3167
62	Otros cetáceos	1995	8	2	42.6	5.25
63	Otros cetáceos	1995	8	2	42.6	5.25
64	Otros cetáceos	1995	8	2	39.7567	0.5367
65	Otros cetáceos	1995	8	2	42.3833	3.8
66	Otros cetáceos	1995	8	2	42.4	3.9333
67	Otros cetáceos	1995	8	2	42.4167	4.0667
68	Otros cetáceos	1995	8	2	42.75	5.58
69	Otros cetáceos	1995	8	2	42.3633	3.7683
70	Calderón gris	1995	8	2	42.5133	3.785
71	Otros cetáceos	1995	8	2	42.7	5.2
72	Otros cetáceos	1995	8	2	42.7	5.2
73	Otros cetáceos	1995	8	2	42.6967	4.2933
74	Calderón gris	1995	8	2	42.6967	4.2933
75	Otros cetáceos	1995	8	2	42.6833	5.1667
76	Otros cetáceos	1995	8	2	42.6667	5.0833
77	Otros cetáceos	1995	8	2	41.8667	3.6167
78	Otros cetáceos	1995	8	2	42.945	6.3667
79	Otros cetáceos	1995	8	2	42.92	6.25
80	Otros cetáceos	1995	8	2	43.0333	5.9167
81	Cachalote	1995	8	2	42.7567	4.8667
82	Cachalote	1995	8	2	42.4142	4.075
83	Otros cetáceos	1995	8	2	42.4181	4.0801
84	Otros cetáceos	1995	8	2	42.4167	4.0333
85	Otros cetáceos	1995	8	2	42.6667	4.2333
86	Otros cetáceos	1995	8	2	42.75	5.1667
87	Calderón gris	1995	10	3	39.57	2.1
88	Otros cetáceos	1995	10	3	37.55	-0.8333
89	Otros cetáceos	1995	10	3	36	-5.3667
90	Otros cetáceos	1995	10	3	35.9567	-5.362
91	Otros cetáceos	1995	10	3	36.5667	-4.3833
92	Otros cetáceos	1995	10	3	36.55	-3.4267
93	Otros cetáceos	1995	10	3	36.5	-3.395
94	Otros cetáceos	1995	10	3	36.1547	-3.1617
95	Otros cetáceos	1995	10	3	36.1308	-3.1418
96	Otros cetáceos	1995	10	3	36.1167	-3.1317
97	Otros cetáceos	1995	10	3	35.9587	-3.0343
98	Otros cetáceos	1995	11	3	36.59	-4.2527
99	Otros cetáceos	1995	11	3	36.5667	-4.2583
100	Otros cetáceos	1995	11	3	39.1833	1.2417
101	Otros cetáceos	1995	11	3	36.5417	-4.6167
102	Calderón gris	1995	12	4	38.8767	0.2517
103	Otros cetáceos	1995	12	4	38.8816	0.3783
104	Otros cetáceos	1996	2	4	37	-1.8167
105	Otros cetáceos	1996	2	4	36.2415	-5.0893
106	Otros cetáceos	1996	2	4	36.052	-5.36
107	Otros cetáceos	1996	2	4	37.3462	-1.0803
108	Otros cetáceos	1996	3	4	38.5483	1.195
109	Otros cetáceos	1996	3	4	39.3322	2.4819
110	Otros cetáceos	1996	3	4	39.85	2.5883
111	Otros cetáceos	1996	3	1	39.6283	2.38
112	Otros cetáceos	1996	3	1	39.2767	2.9982
113	Otros cetáceos	1996	3	1	39.3469	3.4398
114	Otros cetáceos	1996	4	1	38.485	1.1067
115	Otros cetáceos	1996	4	1	39.1	1.3667
116	Otros cetáceos	1996	4	1	39.0388	0.4248
117	Otros cetáceos	1996	4	1	38.9333	0.7683
118	Otros cetáceos	1996	4	1	39.4757	1.7328
119	Otros cetáceos	1996	4	1	39.33	2.03
120	Otros cetáceos	1996	4	1	39.3833	1.9333
121	Otros cetáceos	1996	4	1	36.11	-5.39
122	Otros cetáceos	1996	4	1	35.97	-5.3017
123	Otros cetáceos	1996	4	1	35.97	-5.3017
124	Otros cetáceos	1996	4	1	35.9633	-5.3108
125	Otros cetáceos	1996	4	1	35.9483	-5.2975
126	Otros cetáceos	1996	4	1	35.9483	-5.2975
127	Otros cetáceos	1996	4	1	36.35	-5.1167
128	Otros cetáceos	1996	4	1	36.3489	-5.1117
129	Otros cetáceos	1996	4	1	36.1358	-5.4083
130	Otros cetáceos	1996	4	1	35.9983	-5.31
131	Cachalote	1996	4	1	35.9757	-5.2917
132	Otros cetáceos	1996	4	1	35.9405	-5.3577
133	Otros cetáceos	1996	5	1	39.6583	0.8233
134	Calderón gris	1996	5	1	39.6383	0.835
135	Otros cetáceos	1996	5	1	36.5333	-4.6067
136	Otros cetáceos	1996	6	1	37.9667	0.8167
137	Cachalote	1996	6	1	38.2667	1.0167
138	Calderón gris	1996	6	1	38.1617	0.26
139	Otros cetáceos	1996	6	1	39.9633	2.7933
140	Calderón gris	1996	6	1	37.6833	0.6167
141	Otros cetáceos	1996	6	1	37.6833	0.6167
142	Otros cetáceos	1996	6	1	37.9167	0.85
143	Otros cetáceos	1996	6	1	38.455	0.9683
144	Otros cetáceos	1996	7	2	36.4286	-4.7472
145	Otros cetáceos	1996	8	2	42.1675	4.1508
146	Otros cetáceos	1996	8	2	42.4817	4.505
147	Otros cetáceos	1996	8	2	42.8888	6.3575
148	Otros cetáceos	1996	8	2	42.7719	6.353
149	Otros cetáceos	1996	8	2	42.25	6.2214
150	Otros cetáceos	1996	8	2	42.7622	6.1359
151	Otros cetáceos	1996	8	2	42.7483	5.843
152	Otros cetáceos	1996	8	2	42.7714	5.6785
153	Otros cetáceos	1996	8	2	42.7767	5.6383
154	Otros cetáceos	1996	8	2	42.7728	5.6039
155	Otros cetáceos	1996	8	2	42.0527	3.6112
156	Otros cetáceos	1996	8	2	41.976	3.5483
157	Otros cetáceos	1996	8	2	41.9784	3.6033
158	Otros cetáceos	1996	8	2	42.2167	3.7167
159	Cachalote	1996	8	2	42.2333	3.75
160	Otros cetáceos	1996	8	2	42.2333	3.7667
161	Otros cetáceos	1996	8	2	42.75	4.9333
162	Cachalote	1996	8	2	42.7833	5.6167
163	Otros cetáceos	1996	8	2	42.7833	5.6167
164	Otros cetáceos	1996	8	2	42.8167	5.7
165	Otros cetáceos	1996	8	2	42.0833	3.9333
166	Otros cetáceos	1996	8	2	42.0833	3.9333
167	Otros cetáceos	1996	8	2	42.05	3.9
168	Cachalote	1996	12	3	35.98	-5.3717
169	Otros cetáceos	1996	12	3	36.2933	-5.0633
170	Otros cetáceos	1997	1	4	38.2328	-0.05
171	Otros cetáceos	1997	2	4	39.1775	0.6573
172	Otros cetáceos	1997	2	4	36.125	-5.3917
173	Calderón gris	1997	2	4	35.9628	-4.302
174	Otros cetáceos	1997	2	4	36.6024	-3.7524
175	Otros cetáceos	1997	2	4	36.5982	-3.8053
176	Otros cetáceos	1997		4	36.3167	-4.1892
177	Otros cetáceos	1997	3	4	35.9477	-5.469
178	Otros cetáceos	1997	3	4	38.8695	0.9663
179	Otros cetáceos	1997	3	4	38.5308	0.9445
180	Otros cetáceos	1997	4	1	39.151	0.0169
181	Otros cetáceos	1997	4	1	39.152	0.215
182	Otros cetáceos	1997	4	1	38.9417	10.45
183	Otros cetáceos	1997	4	1	38.4917	0.6633
184	Otros cetáceos	1997	4	1	38.9083	0.4795
185	Otros cetáceos	1997	4	1	39.0158	0.4057
186	Otros cetáceos	1997	4	1	39.1578	0.2023
187	Otros cetáceos	1997	5	1	36.1571	-4.9725
188	Otros cetáceos	1997	7	2	36.5667	-4.55
189	Otros cetáceos	1997	8	2	36.5417	-4.6167
190	Cachalote	1997	8	2	39.7733	1.7383
191	Calderón gris	1997	9	2	40.0933	1.2667
192	Otros cetáceos	1997	9	2	36.5477	-2.7065
193	Otros cetáceos	1997	10	3	36.3167	-4.1892
194	Otros cetáceos	1997	11	3	36.5417	-4.6167
195	Otros cetáceos	1998	3	1	35.9	-5.2
196	Otros cetáceos	1998	3	1	36.0333	-5.3
197	Otros cetáceos	1998	3	1	37.8778	-0.172333
198	Otros cetáceos	1998	4	1	36.5417	-4.61667
199	Otros cetáceos	1998	5	1	36.5342	-4.6036
200	Otros cetáceos	1998	5	1	36.5342	-4.6036
201	Otros cetáceos	1998	5	1	35.952	-5.4809
202	Otros cetáceos	1998	5	1	36.0346	-5.39052
203	Otros cetáceos	1998	5	1	36.0317	-5.33547
204	Otros cetáceos	1998	5	1	36.4047	-4.74333
205	Otros cetáceos	1998	5	1	36.6361	-4.352
206	Otros cetáceos	1998	5	1	36.5241	-3.83463
207	Otros cetáceos	1998	5	1	36.4692	-3.76687
208	Otros cetáceos	1998	5	1	36.4412	-3.72965
209	Otros cetáceos	1998	5	1	36.3528	-3.61968
210	Otros cetáceos	1998	5	1	36.2672	-3.53297
211	Otros cetáceos	1998	5	1	36.1898	-3.46217
212	Otros cetáceos	1998	5	1	36.0738	-3.03475
213	Otros cetáceos	1998	5	1	35.8512	-3.15262
214	Otros cetáceos	1998	5	1	35.7725	-3.0925
215	Otros cetáceos	1998	5	1	35.4727	-2.9255
216	Otros cetáceos	1998	5	1	35.6158	-3.12832
217	Zifio	1998	5	1	35.6836	-3.21852
218	Otros cetáceos	1998	5	1	35.7908	-3.46325
219	Otros cetáceos	1998	5	1	35.8072	-3.48863
220	Otros cetáceos	1998	5	1	35.9379	-3.70148
221	Otros cetáceos	1998	5	1	36.1717	-4.07
222	Otros cetáceos	1998	5	1	36.2032	-4.10497
223	Otros cetáceos	1998	5	1	36.3908	-4.39753
224	Otros cetáceos	1998	5	1	36.4917	-4.55333
225	Otros cetáceos	1999	7	2	36.025	-3.525
226	Otros cetáceos	1999	7	2	36.025	-3.59167
227	Otros cetáceos	1999	7	2	36.025	-3.73333
228	Otros cetáceos	1999	7	2	36.025	-3.78333
229	Otros cetáceos	1999	7	2	35.955	-3.58267
230	Calderón gris	1999	7	2	35.9517	-3.53333
231	Otros cetáceos	1999	8	2	36.5583	-3.36
232	Otros cetáceos	1999	8	2	37.05	-1.66667
233	Otros cetáceos	1999	8	2	37.05	-1.66667
234	Otros cetáceos	1999	8	2	37.7703	-0.0663333
235	Otros cetáceos	1999	8	2	37.7703	-0.0663333
236	Cachalote	1999	8	2	37.7703	-0.0663333
237	Otros cetáceos	1999	8	2	37.596	-0.680667
238	Otros cetáceos	1999	9	3	39.673	1.40317
239	Otros cetáceos	1999	9	3	39.9647	1.84117
240	Otros cetáceos	1999	9	3	40.017	1.982
241	Otros cetáceos	1999	9	3	39.9553	1.86783
242	Otros cetáceos	1999	9	3	38.6783	1.0745
243	Otros cetáceos	1999	10	3	39.5392	0.25335
244	Otros cetáceos	1999	10	3	39.6167	0.516667
245	Otros cetáceos	1999	10	3	39.2	1.21667
246	Otros cetáceos	1999	10	3	39.614	1.14867
247	Otros cetáceos	1999	11	3	37.1743	-1.8035
248	Otros cetáceos	2000	3	4	37.4295	-0.454
249	Otros cetáceos	2000	3	4	37.1633	-0.0752833
250	Otros cetáceos	2000	3	4	37.191	-0.188
251	Calderón gris	2000	3	4	37.191	-0.188
252	Cachalote	2000	3	1	37.346	-0.104167
253	Cachalote	2000	3	1	37.4637	-0.38195
254	Cachalote	2000	3	4	39.5751	4.03308
255	Otros cetáceos	2000	3	1	39.5078	3.82517
256	Otros cetáceos	2000	3	1	39.7567	3.83833
257	Otros cetáceos	2000	3	1	39.6618	4.03233
258	Otros cetáceos	2000	3	1	39.7017	3.81833
259	Otros cetáceos	2000	3	1	38.7535	2.92917
260	Otros cetáceos	2000	3	4	39.3147	2.17083
261	Otros cetáceos	2000	4	1	39.1626	3.2475
262	Otros cetáceos	2000	5	1	37.1285	6.18967
263	Cachalote	2000	5	1	37.2983	0.0035
264	Otros cetáceos	2000	5	1	37.3018	-0.566833
265	Otros cetáceos	2000	5	1	37.5516	0.750883
266	Calderón gris	2000	5	1	37.4156	0.0871
267	Otros cetáceos	2000	5	1	37.1658	-0.275
268	Otros cetáceos	2000	5	1	37.2823	-0.1875
269	Otros cetáceos	2000	5	1	37.2823	-0.1875
270	Otros cetáceos	2000	5	1	37.5232	0.0780167
271	Otros cetáceos	2000	5	1	38.1253	0.9175
272	Otros cetáceos	2000	5	1	38.1415	1.1345
273	Calderón gris	2000	5	1	38.1853	1.36367
274	Otros cetáceos	2000	5	1	38.3137	0.585167
275	Calderón gris	2000	6	2	37.55	0.833333
276	Otros cetáceos	2000	6	1	37.455	0.81
277	Otros cetáceos	2000	6	1	37.593	-0.153
278	Otros cetáceos	2000	6	1	39.7667	2.03333
279	Otros cetáceos	2000	6	1	38.8595	2.96583
280	Otros cetáceos	2000	6	1	37.4517	0.859833
281	Calderón gris	2000	6	1	38.155	0.878667
282	Otros cetáceos	2000	5	1	38.3117	0.94
283	Otros cetáceos	2000	5	1	38.3017	0.183833
284	Otros cetáceos	2000	5	1	38.3107	1.01633
285	Otros cetáceos	2000	5	1	38.4592	0.810333
286	Otros cetáceos	2000	5	1	38.1717	0.926
287	Otros cetáceos	2000	5	1	38.1273	1.0345
288	Otros cetáceos	2000	6	1	38.9918	0.662
289	Otros cetáceos	2000	6	1	38.1825	0.816333
290	Otros cetáceos	2000	6	1	38.425	0.811167
292	Otros cetáceos	2000	6	1	37.593	-0.153
293	Otros cetáceos	2000	6	1	38.8427	1.35433
294	Otros cetáceos	2000	6	2	38.5075	2.37867
295	Calderón gris	2000	6	2	38.3268	2.251
296	Otros cetáceos	2000	6	2	38.901	3.07217
297	Otros cetáceos	2000	7	2	38.5608	3.773
298	Otros cetáceos	2000	7	2	38.5608	3.773
299	Otros cetáceos	2000	7	2	39.0792	3.16567
300	Otros cetáceos	2000	7	2	38.6842	3.76917
301	Otros cetáceos	2000	7	2	37.9508	2.69083
302	Otros cetáceos	2000	7	2	38.4175	3.41917
303	Otros cetáceos	2000	8	2	38.5798	2.474
304	Otros cetáceos	2000	8	2	36.8	-1.88333
305	Otros cetáceos	2000	8	2	36.6667	-1.33333
306	Otros cetáceos	2000	9	2	38.2833	-0.25
307	Calderón gris	2000	9	2	37.7667	-0.3
308	Otros cetáceos	2000	8	2	38.6953	0.634833
309	Otros cetáceos	2000	8	2	38.79	1.34067
310	Otros cetáceos	2000	9	2	39.6598	1.066
311	Otros cetáceos	2000	9	2	39.4317	0.757833
312	Otros cetáceos	2000	9	2	39.9073	1.23383
313	Otros cetáceos	2000	9	2	40.0417	1.37217
314	Otros cetáceos	2000	9	2	39.7292	1.299
315	Otros cetáceos	2000	9	2	39.575	0.618
316	Otros cetáceos	2000	9	2	39.83	0.032
317	Otros cetáceos	2000	7	2	37.1	0.5075
318	Otros cetáceos	2000	7	2	39.75	3.21667
319	Cachalote	2000	7	2	39.1687	3.40933
320	Otros cetáceos	2000	8	2	38.2408	1.35538
321	Cachalote	2000	8	2	38.2408	1.35538
322	Otros cetáceos	2000	8	2	38.2408	1.35538
323	Cachalote	2000	8	2	38.2709	1.19658
324	Otros cetáceos	2000	8	2	38.8346	0.980517
325	Cachalote	2000	8	2	38.4529	0.984967
326	Otros cetáceos	2000	7	2	37.2861	0.337633
327	Otros cetáceos	2000	7	2	37.433	0.83455
328	Otros cetáceos	2000	7	2	37.2861	0.337633
329	Otros cetáceos	2000	8	2	37.4242	-0.916
330	Otros cetáceos	2000	8	2	37.4865	-1.04633
331	Otros cetáceos	2000	8	2	37.469	-0.533167
332	Otros cetáceos	2000	8	2	37.5322	-0.497233
333	Otros cetáceos	2000	8	2	37.3819	-0.469483
334	Otros cetáceos	2000	8	2	37.4608	-0.85875
335	Cachalote	2000	8	2	37.4635	-0.313033
336	Otros cetáceos	2000	8	2	37.5082	-0.45235
337	Otros cetáceos	2000	8	2	37.617	-0.46635
338	Otros cetáceos	2000	8	2	37.4774	-0.529283
339	Otros cetáceos	2000	8	2	37.0884	-0.129133
340	Otros cetáceos	2000	8	2	37.1312	0.08155
341	Otros cetáceos	2000	8	2	37.239	-0.0863167
342	Otros cetáceos	2000	8	2	37.2542	-0.164867
343	Otros cetáceos	2000	8	2	37.6298	-0.300933
344	Otros cetáceos	2000	9	2	37.4859	-0.268767
345	Otros cetáceos	2000	9	2	37.6191	-0.32055
346	Otros cetáceos	2000	9	2	37.683	-0.399867
347	Otros cetáceos	2000	9	2	37.6118	-0.687167
348	Otros cetáceos	2000	9	2	37.6118	-0.687167
349	Otros cetáceos	2000	9	2	37.2351	-0.157
350	Otros cetáceos	2000	9	2	37.4097	-0.933067
351	Otros cetáceos	2000	9	2	36.9821	-0.7069
352	Otros cetáceos	2000	9	2	37.4496	-0.384033
353	Otros cetáceos	2000	9	2	36.5005	-3.3785
354	Otros cetáceos	2000	9	2	36.5903	-3.488
355	Otros cetáceos	2000	9	2	36.5407	-3.42533
356	Otros cetáceos	2000	9	2	36.5525	-3.19383
357	Calderón gris	2000	10	3	38.9833	2.96667
358	Otros cetáceos	2000	10	3	39.9333	2.95
359	Calderón gris	2000	10	3	39.1	3.08333
360	Otros cetáceos	2000	8	2	39.3364	0.433633
361	Otros cetáceos	2000	11	3	37.6282	-0.3644
362	Otros cetáceos	2000	11	3	37.6728	-0.175433
363	Otros cetáceos	2000	11	3	37.7654	-0.0138667
364	Otros cetáceos	2000	11	3	37.6295	-0.345017
365	Otros cetáceos	2000	11	3	37.6295	-0.345017
366	Otros cetáceos	2000	11	3	37.1664	-0.292433
367	Otros cetáceos	2000	11	3	37.4091	-0.73435
368	Otros cetáceos	2000	11	3	37.1718	-0.15105
369	Otros cetáceos	2000	11	3	37.1776	-0.129183
370	Cachalote	2000	11	3	37.1981	-0.06225
371	Otros cetáceos	2000	1	4	36.5857	-4.19233
372	Otros cetáceos	2000	1	4	36.696	-4.4058
373	Otros cetáceos	2000	1	4	36.4058	-4.2638
374	Otros cetáceos	2000	1	4	36.3638	-4.72733
375	Calderón gris	1999	10	3	36.9382	13.2357
376	Otros cetáceos	1999	10	3	36.46	15.423
377	Otros cetáceos	2006	9	2	40.75	5.81667
378	Otros cetáceos	2006	9	2	40.6	5.6
379	Otros cetáceos	2006	11	3	39.5	5.73333
380	Otros cetáceos	2006	7	2	38.0556	0.521767
381	Otros cetáceos	2006	7	2	39.1485	0.8438
382	Otros cetáceos	2006	7	2	39.1771	0.883933
383	Otros cetáceos	2006	7	2	37.9903	-0.0375167
385	Otros cetáceos	2006	7	2	38.3167	3.01667
386	Otros cetáceos	2006	7	2	38.05	3.18333
387	Otros cetáceos	2006	7	2	38.35	1.5
388	Otros cetáceos	2006	7	2	38.0167	0.5
389	Otros cetáceos	2006	7	2	37.9833	0.533333
390	Otros cetáceos	2006	7	2	38	0.533333
391	Otros cetáceos	2006	7	2	38.0167	0.3
392	Otros cetáceos	2006	8	2	38.7167	2.56667
393	Otros cetáceos	2006	8	2	38.0833	3.15
394	Otros cetáceos	2006	8	2	38.1333	0.516667
395	Otros cetáceos	2006	8	2	38.1	0.483333
397	Otros cetáceos	2007	4	1	36.6273	-0.524
398	Otros cetáceos	2007	4	1	36.9537	-0.536667
399	Otros cetáceos	2007	5	1	36.1753	-2.63667
400	Otros cetáceos	2007	5	1	36.0903	-2.72617
401	Otros cetáceos	2007	5	1	36.1887	-2.45717
402	Otros cetáceos	2007	5	1	36.2043	-2.0545
403	Otros cetáceos	2007	5	1	36.2548	-2.68933
405	Cachalote	2007	5	1	38.2545	1.7515
406	Otros cetáceos	2007	6	1	38.2765	1.8395
407	Cachalote	2007	6	1	40.2183	2.55083
408	Otros cetáceos	2007	6	1	39.9018	2.18667
409	Otros cetáceos	2007	10	1	39.5402	2.36742
410	Otros cetáceos	2007	12	3	39.407	2.45435
411	Otros cetáceos	2007	11	3	40.0167	1.45
412	Otros cetáceos	2007	11	3	39.8	1.28333
413	Otros cetáceos	2007	8	2	37.7091	0.2697
414	Otros cetáceos	2007	8	2	37.6901	-0.267
415	Otros cetáceos	2007	5	1	36.0037	-2.62928
416	Otros cetáceos	2007	6	1	39.8808	2.29652
417	Otros cetáceos	2007	4	1	38.8973	1.14983
418	Otros cetáceos	2007	4	1	39.3312	0.499833
419	Otros cetáceos	2007	4	1	39.7063	0.678667
420	Otros cetáceos	2007	5	1	38.7607	0.984167
421	Otros cetáceos	2007	5	1	38.759	1.01933
422	Otros cetáceos	2007	5	1	38.8518	1.03383
423	Otros cetáceos	2007	5	1	38.7597	1.00433
424	Otros cetáceos	2007	6	1	38.304	0.316167
425	Otros cetáceos	2007	6	1	38.8908	1.15683
426	Otros cetáceos	2007	6	2	38.496	1.158
427	Otros cetáceos	2008	6	1	39.513	3.90635
428	Otros cetáceos	2008	6	2	37.4406	4.175
429	Otros cetáceos	2008	7	2	38.7163	2.2553
430	Otros cetáceos	2008	7	2	38.3284	1.8641
431	Otros cetáceos	2008	7	2	37.3347	-1.14585
432	Otros cetáceos	2008	8	2	36.7407	-1.73737
433	Otros cetáceos	2008	6	1	36.5	-3.41667
434	Otros cetáceos	2008	6	1	36.4423	-2.61233
435	Otros cetáceos	2008	6	1	36.4623	-2.589
436	Otros cetáceos	2008	6	1	36.393	-2.83183
437	Otros cetáceos	2008	6	1	36.3888	-2.8795
438	Otros cetáceos	2008	6	1	36.3848	-2.94617
439	Otros cetáceos	2008	6	2	36.4817	-2.65167
440	Otros cetáceos	2008	6	2	36.4817	-2.65167
441	Otros cetáceos	2008	6	2	36.4817	-2.65167
442	Otros cetáceos	2008	6	2	36.4043	-2.95367
443	Otros cetáceos	2008	6	2	36.4085	-3.016
444	Otros cetáceos	2008	6	2	36.4228	-3.035
445	Otros cetáceos	2008	6	2	36.3997	-2.95
446	Otros cetáceos	2008	6	2	36.3948	-2.93717
447	Otros cetáceos	2008	7	2	39.077	3.114
448	Otros cetáceos	2008	7	2	36.522	-3.4119
449	Otros cetáceos	2008	7	2	36.522	-3.4119
451	Otros cetáceos	2008	8	2	37.424	0.346333
452	Otros cetáceos	2008	10	3	36.6651	-3.4415
453	Otros cetáceos	2008	8	2	36.481	-3.72817
454	Otros cetáceos	2008	8	2	36.1707	-2.91017
455	Otros cetáceos	2008	8	2	36.176	-2.907
456	Otros cetáceos	2008	8	2	36.186	-2.87283
458	Otros cetáceos	2008	8	2	36.495	-3.34967
459	Otros cetáceos	2008	8	2	36.5008	-3.37317
460	Otros cetáceos	2008	6	1	39.518	1.27075
461	Otros cetáceos	2008	6	2	37.6707	0.00302167
462	Otros cetáceos	2008	6	2	38.3089	0.793783
463	Otros cetáceos	2009	3	4	40.2189	4.18887
464	Otros cetáceos	2009	3	4	40.1389	4.2478
465	Otros cetáceos	2009	3	4	40.0004	2.72211
466	Otros cetáceos	2009	3	4	39.7337	2.09112
467	Otros cetáceos	2009	4	1	39.2003	1.66426
471	Otros cetáceos	2009	4	1	40.7155	1.35747
473	Otros cetáceos	2009	4	1	40.8667	1.35305
481	Otros cetáceos	2009	4	1	41.3971	2.38453
482	Otros cetáceos	2009	4	1	41.4503	2.59046
483	Otros cetáceos	2009	4	1	41.0686	2.26395
484	Otros cetáceos	2009	4	1	41.0408	2.22519
485	Otros cetáceos	2009	4	1	38.5505	1.04129
486	Otros cetáceos	2009	4	1	38.3907	1.57021
487	Otros cetáceos	2009	4	1	38.1937	1.99097
488	Otros cetáceos	2009	4	1	38.001	1.63653
490	Otros cetáceos	2009	5	1	37.4438	-0.444167
491	Otros cetáceos	2009	5	1	38.1167	0.85
492	Otros cetáceos	2009	5	1	38.2433	1.17233
493	Otros cetáceos	2009	5	1	38.9487	2.941
494	Otros cetáceos	2009	5	1	39.9982	2.77517
495	Otros cetáceos	2009	5	1	38.896	2.81283
496	Otros cetáceos	2009	5	1	38.9127	2.84583
497	Otros cetáceos	2009	5	1	38.9347	2.87733
498	Otros cetáceos	2009	6	1	39.1313	3.13183
499	Otros cetáceos	2009	6	1	38.8905	2.85467
500	Otros cetáceos	2009	6	1	38.8917	2.859
501	Otros cetáceos	2009	6	1	38.9137	2.89433
502	Otros cetáceos	2009	7	2	38.9107	3.02667
503	Otros cetáceos	2009	7	2	38.867	2.77967
504	Otros cetáceos	2009	6	1	38.9983	3.05483
505	Otros cetáceos	2009	7	2	38.923	2.95483
506	Otros cetáceos	2009	7	2	37.7637	0.112833
507	Otros cetáceos	2009	8	2	39.2665	3.89267
508	Otros cetáceos	2009	8	2	39.4008	3.97917
509	Otros cetáceos	2009	8	2	39.3753	4.06283
510	Otros cetáceos	2009	9	2	41.0433	3.0595
511	Otros cetáceos	2009	3	4	39.2388	2.1876
512	Otros cetáceos	2009	3	4	39.2388	2.1876
513	Otros cetáceos	2009	3	4	38.4793	1.11483
514	Otros cetáceos	2009	3	1	38.5033	1.31667
515	Otros cetáceos	2009	3	1	38.8567	1.10333
517	Otros cetáceos	2009	6	2	37.6905	0.0249
518	Otros cetáceos	2009	9	2	37.07	-0.308333
519	Otros cetáceos	2009	9	2	37.07	-0.308333
520	Otros cetáceos	2009	8	2	36.5218	-3.54083
521	Otros cetáceos	2009	8	2	36.499	-3.5955
522	Otros cetáceos	2009	8	2	38.2223	1.09667
523	Otros cetáceos	2009	9	2	39.0294	0.410517
524	Otros cetáceos	2009	9	3	36.4748	-3.58677
525	Otros cetáceos	2009	8	2	36.5638	-1.6409
526	Otros cetáceos	2009	5	1	38.3464	1.0162
527	Otros cetáceos	2009	5	1	38.3932	0.9986
528	Otros cetáceos	2009	5	1	37.1684	-1.5082
529	Otros cetáceos	2009	5	1	37.0191	-1.6493
530	Otros cetáceos	2009	5	1	36.9132	-1.6969
531	Otros cetáceos	2009	9	2	38.7762	0.6326
532	Otros cetáceos	2009	9	2	38.846	0.5765
533	Otros cetáceos	2010	4	1	40.9347	1.333
534	Otros cetáceos	2010	4	1	40.9931	1.33743
535	Otros cetáceos	2010	4	1	41.0437	1.44448
536	Otros cetáceos	2010	4	1	41.0474	1.4556
537	Calderón gris	2010	4	1	41.0517	1.58195
538	Otros cetáceos	2010	4	1	41.0434	1.44857
539	Otros cetáceos	2010	5	1	41.0256	1.29455
540	Otros cetáceos	2010	5	1	40.9479	1.33223
541	Otros cetáceos	2010	5	1	40.9301	1.30783
542	Otros cetáceos	2010	5	1	40.9815	1.36442
543	Otros cetáceos	2010	5	1	40.9094	1.28848
544	Otros cetáceos	2010	5	1	40.8814	1.29
545	Otros cetáceos	2010	5	1	40.8803	1.31088
546	Otros cetáceos	2010	10	3	39.4085	2.28
547	Otros cetáceos	2010	6	1	41.6098	2.8688
548	Otros cetáceos	2010	7	2	36.371	-2.627
549	Otros cetáceos	2010	7	2	36.371	-2.627
550	Otros cetáceos	2010	7	2	36.4178	-2.6047
551	Calderón gris	2010	8	2	36.3164	-2.8619
552	Otros cetáceos	2010	8	2	36.3164	-2.8619
553	Otros cetáceos	2010	8	2	36.2995	-2.9164
554	Otros cetáceos	2010	8	2	36.2412	-2.6325
555	Otros cetáceos	2010	8	2	35.9481	-3.0343
556	Otros cetáceos	2010	8	2	36.3563	-2.7178
557	Otros cetáceos	2010	8	2	36.5423	-2.4353
558	Otros cetáceos	2010	9	2	36.5929	-2.9647
559	Otros cetáceos	2010	9	2	36.4998	-2.69
561	Otros cetáceos	2010	6	1	37.4961	-0.4887
562	Otros cetáceos	2010	6	1	37.4961	-0.4887
563	Otros cetáceos	2010	6	1	37.4479	-1.0505
564	Otros cetáceos	2010	7	2	38.1489	1.809
565	Otros cetáceos	2010	7	2	37.3439	-1.48
566	Calderón gris	2010	7	2	37.2748	-1.32
567	Otros cetáceos	2011	9	2	36.4629	-3.55333
568	Otros cetáceos	2011	9	2	36.3917	-3.4059
569	Otros cetáceos	2012	9	2	36.4925	-3.39109
570	Otros cetáceos	2012	9	2	36.4868	-3.50483
571	Otros cetáceos	2012	9	2	36.5589	-3.55717
572	Otros cetáceos	2012	9	2	36.5099	-3.64982
573	Otros cetáceos	2012	9	2	36.3948	-3.82924
574	Otros cetáceos	2012	9	2	36.3835	-3.79626
575	Otros cetáceos	2012	9	2	36.4517	-3.70461
576	Otros cetáceos	2012	9	2	36.3682	-3.5682
577	Otros cetáceos	2012	9	2	36.4654	-3.60841
578	Otros cetáceos	2012	9	2	36.0081	-3.01452
579	Otros cetáceos	2013	6	1	39.5856	3.9143
580	Otros cetáceos	2013	8	2	36.4667	-2.76667
581	Otros cetáceos	2014	7	2	40.6837	2.50708
582	Otros cetáceos	2014	7	2	40.7721	2.44852
583	Otros cetáceos	2014	8	2	41.0994	2.64405
584	Otros cetáceos	2014	8	2	40.7291	2.45277
585	Otros cetáceos	2014	8	2	40.5817	2.3911
586	Otros cetáceos	2014	8	2	41.0305	2.21167
587	Calderón gris	2014	8	2	40.4459	2.32232
588	Otros cetáceos	2002	11	3	37.5133	-0.628333
589	Otros cetáceos	2002	11	3	37.5862	-0.576667
590	Otros cetáceos	2002	11	3	37.4702	-0.5645
591	Calderón gris	2002	11	3	37.4658	-1.06317
592	Calderón gris	2002	11	3	37.4658	-1.06317
593	Calderón gris	2002	11	3	37.4658	-1.06317
594	Calderón gris	2002	11	3	37.4447	-1.0665
595	Otros cetáceos	2002	11	3	37.4447	-1.0665
596	Cachalote	2002	5	1	37.9427	8.16637
597	Otros cetáceos	2002	5	1	37.9427	8.16637
598	Cachalote	2002	5	1	37.7463	8.20295
599	Cachalote	2002	5	1	38.0833	8.23047
600	Cachalote	2002	5	1	38.15	8
601	Otros cetáceos	2002	6	1	38.5467	3.56365
602	Otros cetáceos	2002	6	1	38.55	3.65
603	Otros cetáceos	2002	6	1	38.5167	2.25
604	Calderón gris	2002	6	2	37.4167	0.65
605	Otros cetáceos	2002	6	2	38.6448	2.92303
606	Otros cetáceos	2002	6	2	37.5803	1.61818
607	Calderón gris	2002	6	2	37.8925	1.38032
608	Calderón gris	2002	7	2	37.65	1.33333
609	Otros cetáceos	2002	7	2	38.3667	2.14425
610	Otros cetáceos	2002	7	2	38.5126	0.534933
611	Otros cetáceos	2002	7	2	38.2325	1.906
612	Calderón gris	2002	7	2	38.2584	1.92457
613	Otros cetáceos	2002	7	2	39.2393	4.10867
614	Otros cetáceos	2002	7	2	40.1908	2.633
615	Otros cetáceos	2002	7	2	40.1833	2.93333
616	Otros cetáceos	2002	5	1	37.9333	0.35
617	Otros cetáceos	2002	5	1	39.0182	0.691667
618	Otros cetáceos	2002	5	1	39.0698	0.811833
619	Otros cetáceos	2002	5	1	38.5952	2.05367
620	Cachalote	2002	5	1	38.6245	2.12467
621	Cachalote	2002	5	1	38.8172	2.51267
622	Otros cetáceos	2002	5	1	38.7708	2.3525
623	Otros cetáceos	2002	5	1	39.4382	1.16767
624	Otros cetáceos	2002	6	1	38.58	3.22067
625	Cachalote	2002	6	1	38.5995	2.4835
626	Otros cetáceos	2002	6	1	38.4903	2.22117
627	Otros cetáceos	2002	6	1	37.868	1.48017
628	Calderón gris	2002	6	2	37.638	1.16667
629	Otros cetáceos	2002	6	2	37.3643	-0.456167
630	Otros cetáceos	2002	6	2	37.3143	-0.591333
631	Otros cetáceos	2002	8	2	40.2558	1.73533
632	Otros cetáceos	2002	8	2	39.6655	0.039
634	Otros cetáceos	2002	9	3	38.4968	0.157667
635	Otros cetáceos	2002	10	3	39.1958	0.490667
636	Otros cetáceos	2002	10	3	39.3657	0.522
637	Otros cetáceos	2002	11	3	38.89	2.152
638	Otros cetáceos	2003	5	1	38.2088	0.960667
639	Otros cetáceos	2003	5	1	38.2992	3.95467
640	Otros cetáceos	2003	5	1	38.327	3.74633
641	Otros cetáceos	2003	5	1	38.1697	3.21367
642	Cachalote	2003	5	1	38.3083	1.343
643	Otros cetáceos	2003	5	1	38.4432	0.622
644	Cachalote	2003	5	1	38.1825	1.23283
645	Otros cetáceos	2003	6	2	38.3522	1.23517
646	Otros cetáceos	2003	6	2	39.0625	2.2135
647	Cachalote	2003	6	2	38.938	2.24633
648	Otros cetáceos	2003	7	2	38.5012	2.5375
649	Otros cetáceos	2003	7	2	38.125	0.668333
650	Otros cetáceos	2003	5	1	37.9218	1.30127
651	Otros cetáceos	2003	6	1	38.45	0.616667
652	Calderón gris	2003	6	1	38.3333	1.1
653	Calderón gris	2003	6	1	38.4833	0.466667
654	Otros cetáceos	2003	6	1	38.2667	0.983333
655	Calderón gris	2003	6	1	38.3667	1.15
656	Calderón gris	2003	6	1	38.5	1.43333
657	Otros cetáceos	2003	6	1	39.6833	1.3
658	Otros cetáceos	2003	6	2	40.1333	1.48333
659	Otros cetáceos	2003	6	2	39.45	0.816667
660	Otros cetáceos	2003	6	2	39.3667	0.766667
661	Cachalote	2003	7	2	38	0.383333
662	Otros cetáceos	2003	7	2	37.6667	0.1
663	Otros cetáceos	2003	7	2	37.7167	0.183333
664	Otros cetáceos	2003	7	2	37.75	0.216667
665	Otros cetáceos	2003	8	2	38.1333	0.416667
666	Otros cetáceos	2003	9	2	39.6153	0.611967
667	Otros cetáceos	2003	9	2	39.5909	0.5726
668	Otros cetáceos	2003	9	2	39.5346	0.5302
669	Otros cetáceos	2004	5	1	36.8863	-1.4985
670	Otros cetáceos	2004	5	1	37.9153	0.210933
671	Otros cetáceos	2004	5	1	37.2488	0.483183
672	Otros cetáceos	2004	5	1	37.6097	0.506333
673	Otros cetáceos	2004	5	1	37.5845	0.597767
674	Otros cetáceos	2004	5	1	37.5172	0.104583
675	Otros cetáceos	2004	5	1	37.4055	-0.129067
676	Otros cetáceos	2004	5	1	37.3578	-0.236917
677	Otros cetáceos	2004	5	1	37.3421	-0.400667
678	Otros cetáceos	2004	5	1	37.2473	-0.270267
679	Otros cetáceos	2004	5	1	37.3516	0.126333
680	Otros cetáceos	2004	6	1	37.1929	-1.11207
681	Otros cetáceos	2004	6	1	37.1947	-1.11862
682	Otros cetáceos	2004	6	1	37.4426	-0.833717
683	Otros cetáceos	2004	6	1	36.8924	-1.33185
684	Otros cetáceos	2004	6	1	37.0294	-0.590767
685	Otros cetáceos	2004	6	1	37.1082	-0.22625
686	Otros cetáceos	2004	6	1	37.5565	0.197717
687	Otros cetáceos	2004	6	2	39.4308	3.7383
688	Otros cetáceos	2004	6	2	38.9947	2.89487
689	Otros cetáceos	2004	6	2	37.8767	0.598633
690	Otros cetáceos	2004	6	2	37.9657	0.80045
691	Cachalote	2004	7	2	38.0645	0.7116
692	Otros cetáceos	2004	7	2	37.9466	0.0686167
693	Otros cetáceos	2004	7	2	38.5635	1.90842
694	Otros cetáceos	2004	7	2	38.5565	0.662917
695	Otros cetáceos	2004	7	2	37.8261	0.58375
696	Otros cetáceos	2004	7	2	37.958	0.73535
697	Otros cetáceos	2004	7	2	37.8806	0.64495
698	Otros cetáceos	2004	7	2	37.8516	0.652717
699	Otros cetáceos	2004	8	2	37.4518	-0.1825
700	Otros cetáceos	2004	8	2	38.2287	0.967017
701	Otros cetáceos	2004	8	2	38.1899	0.9883
702	Cachalote	2004	8	2	37.9455	1.1736
703	Calderón gris	2004	8	2	37.9219	1.21703
704	Cachalote	2004	8	2	37.5929	0.1315
705	Otros cetáceos	2004	8	2	37.4944	0.27925
706	Otros cetáceos	2004	8	2	37.7294	0.27835
707	Otros cetáceos	2004	8	2	36.2836	-2.05208
708	Otros cetáceos	2004	9	2	36.2118	-2.45953
709	Otros cetáceos	2004	9	2	36.1808	-2.6345
710	Otros cetáceos	2004	9	2	38.8498	1.24268
711	Otros cetáceos	2004	9	2	39.1398	0.9814
712	Otros cetáceos	2004	9	2	38.7278	3.32203
713	Otros cetáceos	2004	9	3	38.5704	0.281017
714	Otros cetáceos	2004	10	3	37.3273	0.4907
715	Otros cetáceos	2004	10	3	37.356	0.5268
716	Otros cetáceos	2004	10	3	39.2746	-0.09235
717	Otros cetáceos	2004	10	3	40.3001	1.41357
718	Otros cetáceos	2004	10	3	40.2775	1.30007
719	Otros cetáceos	2004	10	3	39.193	0.235883
720	Calderón gris	2004	11	3	36.3383	-4.95693
721	Otros cetáceos	2004	11	3	36.3383	-4.95693
722	Otros cetáceos	2004	11	3	36.2884	-5.0433
723	Otros cetáceos	2004	11	3	36.2035	-5.25747
728	Otros cetáceos	2004	7	2	37.9388	2.67383
729	Otros cetáceos	2004	7	2	38.6767	2.92717
730	Otros cetáceos	2004	6	2	38.3938	2.6755
731	Otros cetáceos	2004	7	2	38.1547	3.02067
732	Otros cetáceos	2004	7	2	38.5695	2.8465
733	Otros cetáceos	2004	7	2	38.819	3.648
734	Otros cetáceos	2004	7	2	38.5833	2.58033
735	Otros cetáceos	2004	7	2	38.3395	2.677
736	Otros cetáceos	2004	7	2	38.4547	2.817
737	Otros cetáceos	2004	9	2	37.474	1.178
738	Otros cetáceos	2004	9	2	37.474	1.178
739	Otros cetáceos	2004	9	2	38.411	0.962833
740	Otros cetáceos	2004	9	3	38.8345	2.76183
741	Otros cetáceos	2004	10	3	37.5908	0.950167
742	Otros cetáceos	2004	9	2	37.6624	-0.246383
743	Otros cetáceos	2004	5	1	38.2333	2.93333
744	Cachalote	2004	6	1	38.8	0.9
745	Otros cetáceos	2004	6	1	39.0333	0.916667
746	Otros cetáceos	2004	6	1	38.8833	0.966667
747	Otros cetáceos	2004	6	1	38.7333	0.8
748	Otros cetáceos	2005	8	2	37.373	-1.34228
749	Otros cetáceos	2005	8	2	37.1893	-1.55185
750	Otros cetáceos	2005	5	1	38.0885	7.5812
751	Otros cetáceos	2005	5	1	38.9667	4.53333
752	Otros cetáceos	2005	5	1	39.1833	3.31667
753	Otros cetáceos	2005	5	1	39.1	3.31667
754	Otros cetáceos	2005	6	1	39.9873	2.32017
755	Otros cetáceos	2005	6	1	38.95	3.36667
756	Otros cetáceos	2005	5	1	38.8908	2.87533
757	Otros cetáceos	2005	5	1	38.9027	3.04117
758	Otros cetáceos	2005	5	1	38.7028	2.7425
759	Otros cetáceos	2005	5	1	38.6078	2.64317
760	Otros cetáceos	2005	5	1	38.7695	2.74083
761	Otros cetáceos	2005	5	1	39.0198	3.134
762	Otros cetáceos	2005	5	1	40.1085	2.4095
763	Otros cetáceos	2005	5	1	39.8373	1.959
764	Otros cetáceos	2005	6	1	39.8083	2.00883
765	Otros cetáceos	2005	6	1	39.8188	1.95933
766	Otros cetáceos	2005	6	1	39.9873	2.32017
767	Otros cetáceos	2005	6	1	40.002	2.00783
768	Otros cetáceos	2005	6	1	40.1262	2.34167
769	Otros cetáceos	2005	6	1	39.6408	1.33717
770	Otros cetáceos	2005	6	1	39.359	0.94
771	Otros cetáceos	2005	6	1	39.3928	0.903333
772	Calderón gris	2005	6	1	39.9725	1.87133
773	Otros cetáceos	2001	6	1	37.2833	-1.53333
774	Otros cetáceos	2001	6	2	37.3333	-1.5
775	Cachalote	2001	6	2	37.25	-1.56667
776	Otros cetáceos	2001	7	2	37.35	-1.43333
777	Otros cetáceos	2001	5	1	38.06	1.02967
778	Otros cetáceos	2001	6	1	39.451	3.84583
779	Otros cetáceos	2001	6	1	38.349	2.05733
780	Otros cetáceos	2001	6	1	38.8863	0.4208
781	Otros cetáceos	2001	6	1	38.5285	2.22217
782	Otros cetáceos	2001	6	1	38.343	2.00717
783	Otros cetáceos	2001	7	2	38.251	1.24267
784	Otros cetáceos	2001	7	2	38.251	1.24267
785	Otros cetáceos	2001	7	2	38.0405	0.8745
786	Otros cetáceos	2001	7	2	38.3867	1.2885
787	Otros cetáceos	2001	6	1	38.293	0.915583
788	Cachalote	2001	6	1	38.2401	1.10515
789	Otros cetáceos	2001	6	1	39.5755	3.86862
790	Otros cetáceos	2001	6	1	38.0641	1.21293
791	Otros cetáceos	2001	6	1	38.0641	1.21293
792	Otros cetáceos	2001	6	1	37.4703	0.273867
793	Otros cetáceos	2001	6	2	37.8173	0.511217
794	Otros cetáceos	2001	6	2	37.4978	-0.296617
795	Otros cetáceos	2001	6	2	37.5122	-0.43135
796	Otros cetáceos	2001	6	2	37.4174	-0.325
797	Otros cetáceos	2001	6	2	37.3869	-0.20165
798	Otros cetáceos	2001	6	2	37.4717	-0.13775
799	Otros cetáceos	2001	6	2	37.8036	0.65805
800	Cachalote	2001	6	2	37.7811	0.602183
801	Cachalote	2001	6	2	37.7505	0.5728
802	Otros cetáceos	2001	6	2	37.8678	0.266267
803	Otros cetáceos	2001	7	2	37.7281	0.382517
804	Calderón gris	2001	7	2	37.7344	0.428483
805	Calderón gris	2001	7	2	38.1978	1.8281
806	Otros cetáceos	2001	7	2	38.1978	1.8281
807	Otros cetáceos	2001	7	2	37.8165	1.08398
808	Otros cetáceos	2001	7	2	38.3671	0.699017
809	Otros cetáceos	2001	7	2	38.28	0.764967
810	Otros cetáceos	2001	7	2	38.2152	0.49665
811	Otros cetáceos	2001	7	2	39.866	0.9084
812	Zifio	2001	7	2	39.1424	0.404633
813	Otros cetáceos	2001	7	2	39.9702	0.436133
814	Otros cetáceos	2001	7	2	39.6899	0.717183
815	Otros cetáceos	2001	7	2	39.806	0.864083
816	Calderón gris	2001	7	2	39.8094	0.864083
817	Otros cetáceos	2001	7	2	39.806	0.864083
818	Otros cetáceos	2001	7	2	39.806	0.864083
819	Otros cetáceos	2001	7	2	39.806	0.864083
820	Otros cetáceos	2001	7	2	39.8549	0.9236
821	Otros cetáceos	2001	8	2	39.7176	0.719283
822	Otros cetáceos	2001	8	2	39.6168	0.534833
823	Otros cetáceos	2001	8	2	39.6244	0.55285
824	Otros cetáceos	2001	8	2	39.0822	0.6525
825	Otros cetáceos	2001	8	2	38.2281	0.39475
826	Otros cetáceos	2001	8	2	38.2069	0.640333
827	Otros cetáceos	2001	8	2	38.2298	0.62
828	Otros cetáceos	2001	8	2	38.2979	0.609017
829	Otros cetáceos	2001	8	2	38.9003	1.77723
830	Otros cetáceos	2001	8	2	38.8336	2.00317
831	Otros cetáceos	2001	8	2	38.6802	0.714883
832	Otros cetáceos	2001	8	2	38.661	0.846933
833	Calderón gris	2001	8	2	38.2624	1.34392
834	Cachalote	2001	8	2	38.372	1.95973
835	Otros cetáceos	2001	8	2	38.3324	1.72525
836	Calderón gris	2001	8	2	38.3267	1.7586
837	Otros cetáceos	2001	8	2	38.3734	1.32938
838	Cachalote	2001	9	2	38.2707	1.45273
839	Cachalote	2001	9	2	38.2872	1.57142
840	Otros cetáceos	2001	9	2	38.2561	0.657883
841	Otros cetáceos	2001	9	2	38.2416	0.6734
842	Otros cetáceos	2001	9	2	38.2299	0.67995
843	Otros cetáceos	2001	9	2	38.3205	1.69547
844	Cachalote	2001	9	2	38.3209	1.95763
845	Cachalote	2001	9	2	38.3247	1.83508
846	Otros cetáceos	2001	9	2	38.8972	1.83127
847	Otros cetáceos	2001	9	2	39.3102	2.19462
848	Otros cetáceos	2001	9	2	39.305	2.17783
849	Otros cetáceos	2001	9	3	39.3479	2.30165
850	Otros cetáceos	2001	10	3	39.1293	1.57183
851	Otros cetáceos	2001	10	3	38.2217	0.325633
852	Otros cetáceos	2001	10	3	38.1028	0.21055
853	Otros cetáceos	2001	11	3	37.6256	-0.286867
854	Otros cetáceos	2001	11	3	37.8547	-0.031
855	Otros cetáceos	2001	11	3	37.4149	-0.332583
858	Otros cetáceos	1995	10	3	35.8946	-5.6834
884	Otros cetáceos	2014	6	1	37.2248	-1.36587
885	Otros cetáceos	2014	6	1	37.2248	-1.36587
886	Otros cetáceos	2014	6	1	37.3654	-1.05303
887	Otros cetáceos	2014	6	1	37.3654	-1.05303
888	Otros cetáceos	2014	6	1	38.3251	0.648067
889	Otros cetáceos	2014	6	2	39.1624	3.20717
890	Otros cetáceos	2014	6	2	39.1392	3.11633
891	Otros cetáceos	2014	7	2	39.1052	3.09848
892	Otros cetáceos	2014	7	2	38.948	2.9008
893	Otros cetáceos	2014	7	2	36.933	-1.39368
